# Supplementary material for: Adsorption energies on transition metal surfaces: towards an accurate and balanced description
Source: Nat Commun. 2022 Nov 11;13:6853. doi: 10.1038/s41467-022-34507-y (PMC9652424; doi:10.1038/s41467-022-34507-y)
Supplement: Supplementary file 3 — Source Data [file 41467_2022_34507_MOESM3_ESM.zip]

Archive with 7 entries (6 files):
- source_data/
- source_data/Figure2.xlsx
- source_data/Figure2_supplementary_info.xlsx
- source_data/Figure3.xlsx
- source_data/Figure3_supplementary_info.xlsx
- source_data/Figure4.xlsx
- source_data/Figure6.xlsx
