# Supplementary material for: Adsorption energies on transition metal surfaces: towards an accurate and balanced description
Source: Nat Commun. 2022 Nov 11;13:6853. doi: 10.1038/s41467-022-34507-y (PMC9652424; doi:10.1038/s41467-022-34507-y)
Supplement: Supplementary file 3 — Source Data [file 41467_2022_34507_MOESM3_ESM.zip › source_data/Figure2.xlsx]

## Sheet: Sheet1
	PBE+D3	PBE+D3/M06
N/Ni100	-46.2253	-3.93519
CH/Pt111	-10.4581	-2.15335
CH₃/Pt111	-4.06369	-1.98235
CO/Ni(111)	-19.6087	1.79222
CO/Pt(111)	-13.1493	0.48435
CO/Pd(111)	-16.8404	3.46886
CO/Pd(100)	-12.651	2.52481
CO/Rh(111)	-15.5969	-1.92529
CO/Ir(111)	-11.9959	-1.92296
CO/Cu(111)	-9.39805	2.67214
CO/Ru(0001)	-12.2266	4.82996
CO/Co(0001)	-18.2245	0.758913
NO/Pt(111)	-19.7624	1.78132
NO/Pd(111)	-14.5335	-1.89616
NO/Pd(100)	-17.0711	1.97438
O/Ni(111)	-15.9176	-1.87496
O/Ni(100)	-17.0711	-0.745768
O/Pt(111)	-20.6727	-3.65106
O/Rh(100)	-29.2976	-1.10393
H/Pt(111)	-1.38414	3.0345
H/Ni(111)	-0.407651	2.72444
H/Ni(100)	-1.42185	-0.457515
H/Rh(111)	-3.01358	4.70481
H/Pd(111)	-2.07621	1.79313
I/Pt(111)	-13.6107	-0.462247
NH₃/Cu(100)	-1.38414	1.5528
CH₃I/Pt(111)	1.61483	7.60888
CH₃OH/Pt(111)	-0.92276	-1.70683
CH₄/Pt(111)	-2.53759	-2.59254
C₂H₆/Pt(111)	-3.94417	-0.694951
C₃H8/Pt(111)	-5.76725	-3.48017
C₄H₁₀/Pt(111)	-10.8424	-4.90511
C₆H₆/Pt(111)	-13.6107	5.53656
C₆H₆/Cu(111)	#NAME?	-0.198607
C₆H₆/Ag(111)	-4.84449	-0.351923
C₆H₆/Au(111)	-3.69104	2.36418
H₂O/Pt(111)	-3.69104	0.823374
C₆H₁₀/Pt111	-14.2825	3.92198
