# Supplementary material for: Adsorption energies on transition metal surfaces: towards an accurate and balanced description
Source: Nat Commun. 2022 Nov 11;13:6853. doi: 10.1038/s41467-022-34507-y (PMC9652424; doi:10.1038/s41467-022-34507-y)
Supplement: Supplementary file 3 — Source Data [file 41467_2022_34507_MOESM3_ESM.zip › source_data/Figure2_supplementary_info.xlsx]

## Sheet: Sheet1
FigureE 2 Supplementary info
	MeOH
PBE-D3	-14.3
B3LYP	-14.3006
B3P86	-3.8752
B3PW91	-9.18695
B97-1	-6.17506
B98	-5.78316
BHANDH	0.815432
BHANDHLYP	-24.008
BLYP	-29.8579
BP86	-0.748894
M05-2X	-7.05704
M05	-14.2727
M06-2X	-2.24714
M06-L	-29.0675
M06	-11.8851
MPW1K	-10.8354
MPW1PW91	-16.4216
PBE	-14.5701
PBE0	-8.43787
PW6B95	-14.0374
PWB6K	-18.7441
SB98	-45.0378
X3LYP	-9.67672
EXP.	-11
	CO
PBE-D3	-52.1091
B3LYP	-39.215
B3P86	-50.9584
B3PW91	-47.6052
B97-1	-44.6294
B98	-38.348
BHANDH	-27.3745
BHANDHLYP	-21.5951
BLYP	-34.4136
BP86	-46.973
M05-2X	-12.5736
M05	-27.4534
M06-2X	-31.5457
M06-L	-43.652
M06	-34.4066
MPW1K	-22.8816
MPW1PW91	-50.287
PBE	-50.2878
PBE0	-52.7061
PW6B95	-47.4578
PWB6K	-30.5465
SB98	-44.3101
X3LYP	-40.5976
EXP.	-35
