# Supplementary material for: Adsorption energies on transition metal surfaces: towards an accurate and balanced description
Source: Nat Commun. 2022 Nov 11;13:6853. doi: 10.1038/s41467-022-34507-y (PMC9652424; doi:10.1038/s41467-022-34507-y)
Supplement: Supplementary file 3 — Source Data [file 41467_2022_34507_MOESM3_ESM.zip › source_data/Figure3.xlsx]

## Sheet: Sheet1
FIGURE3
	PBE+D3/M06	M06-Cluster
N/Ni100	-3.93381	-18.2151
CH/Pt111	-2.15259	19.5546
CH₃/Pt111	-1.98166	8.72968
CO/Ni(111)	1.79159	-14.0139
CO/Pt(111)	0.484179	11.2769
CO/Pd(111)	3.46764	-5.54313
CO/Pd(100)	2.52392	-9.02574
CO/Rh(111)	-1.92462	-0.384439
CO/Ir(111)	-1.92229	3.07533
CO/Cu(111)	2.6712	-15.5775
CO/Ru(0001)	4.82826	-9.67105
CO/Co(0001)	0.758646	-11.1361
NO/Pt(111)	1.7807	-15.658
NO/Pd(111)	-1.8955	-13.3247
NO/Pd(100)	1.97369	-14.6572
O/Ni(111)	-1.8743	-27.6437
O/Ni(100)	-0.745506	-24.1603
O/Pt(111)	-3.64978	-36.8581
O/Rh(100)	-1.10354	-36.9469
H/Pt(111)	3.03343	-8.33744
H/Ni(111)	2.72348	-11.9478
H/Ni(100)	-0.457355	-4.98065
H/Rh(111)	4.70316	-7.06453
H/Pd(111)	1.7925	-4.79041
I/Pt(111)	-0.462085	-5.76436
NH₃/Cu(100)	1.55226	-9.39296
CH₃I/Pt(111)	7.60621	-9.22047
CH₃OH/Pt(111)	-1.70623	1.70623
CH₄/Pt(111)	-2.59163	-0.636893
C₂H₆/Pt(111)	-0.694707	-3.56201
C₃H8/Pt(111)	-3.47895	-2.28627
C₄H₁₀/Pt(111)	-4.90338	3.98095
C₆H₆/Pt(111)	5.53462	-1.84487
C₆H₆/Cu(111)	-0.198537	-5.7973
C₆H₆/Ag(111)	-0.351799	-6.10525
C₆H₆/Au(111)	2.36335	-4.66944
H₂O/Pt(111)	0.823085	-3.12917
C₆H₁₀/Pt111	3.9206	0.994426
