# Supplementary material for: Adsorption energies on transition metal surfaces: towards an accurate and balanced description
Source: Nat Commun. 2022 Nov 11;13:6853. doi: 10.1038/s41467-022-34507-y (PMC9652424; doi:10.1038/s41467-022-34507-y)
Supplement: Supplementary file 3 — Source Data [file 41467_2022_34507_MOESM3_ESM.zip › source_data/Figure3_supplementary_info.xlsx]

## Sheet: Sheet1
Figure 3 supplementary info
EXP.	PBE+D3	PBE+D3/M06
-100.4	-146.609	-104.333
-163.143	-173.597	-165.295
-50.8821	-54.9444	-52.8638
-29.7486	-49.3503	-27.957
-29.7486	-42.8933	-29.2644
-34.3607	-51.1952	-30.8931
-37.5893	-50.2358	-35.0653
-33.8995	-49.491	-35.8241
-39.2035	-51.1952	-41.1258
-13.6059	-23.0007	-10.9347
-38.5117	-50.734	-33.6834
-28.3649	-46.583	-27.6063
-28.3649	-48.1204	-26.5842
-43.5851	-58.1135	-45.4806
-38.9729	-56.038	-36.9992
-118.302	-134.214	-120.177
-123.606	-140.671	-124.352
-85.3253	-105.991	-88.9751
-102.852	-132.139	-103.955
-63.4175	-64.8011	-60.384
-66.6997	-67.1072	-63.9762
-65.0997	-66.5211	-65.5571
-63.3997	-66.4123	-58.6966
-65.493	-67.5684	-63.7005
-55.3462	-68.9521	-55.8082
-14.2978	-15.6814	-12.7455
-20.063	-18.4487	-12.4568
-13.1447	-14.0671	-14.8509
-3.45913	-5.99583	-6.05077
-6.45705	-10.3998	-7.15176
-9.22436	-14.9896	-12.7033
-9.22436	-20.063	-14.1277
-38.7423	-52.3482	-33.2077
-15.6814	-22.3691	-15.8799
-14.5284	-19.3712	-14.8802
-16.8345	-20.5242	-14.4711
-13.1447	-16.8345	-12.3216
-29.3999	-43.6773	-25.4793
