# Supplementary material for: Adsorption energies on transition metal surfaces: towards an accurate and balanced description
Source: Nat Commun. 2022 Nov 11;13:6853. doi: 10.1038/s41467-022-34507-y (PMC9652424; doi:10.1038/s41467-022-34507-y)
Supplement: Supplementary file 3 — Source Data [file 41467_2022_34507_MOESM3_ESM.zip › source_data/Figure4.xlsx]

## Sheet: Sheet1
Figure 4
MAE	PW91	PBE	RPBE	SCAN
PBC	9.05263	9.35	8.22895	8.98987
Corrected	5.05836	4.61845	4.53588	6.29004
