# Supplementary material for: Adsorption energies on transition metal surfaces: towards an accurate and balanced description
Source: Nat Commun. 2022 Nov 11;13:6853. doi: 10.1038/s41467-022-34507-y (PMC9652424; doi:10.1038/s41467-022-34507-y)
Supplement: Supplementary file 3 — Source Data [file 41467_2022_34507_MOESM3_ESM.zip › source_data/Figure6.xlsx]

## Sheet: Sheet1
Figure 5
Number of atoms	PBE-cluster	M06-cluster	M06-PBE+D3
24	-24.6861	-14.6355	10.0506
20	-22.3256	-11.5739	10.7517
17	-22.9032	-12.4191	10.4841
13	-25.8815	-15.3223	10.5592
10	-9.52558	2.15144	11.677
7	-15.0525	-5.40178	9.6507
